# Supplementary material for: Prediction of Patients’ Response to Immune Checkpoint Inhibitors Using Fluorescence Lifetime Imaging of Lymphocytes
Source: Biomedicines. 2026 May 5;14(5):1049. doi: 10.3390/biomedicines14051049 (PMC13204436; doi:10.3390/biomedicines14051049)
Supplement: Supplementary file 1 [file biomedicines-14-01049-s001.zip]

Archive with 1 entries (1 files):
- biomedicines-4270493-supplementary.pdf
